# Supplementary material for: Giant left atrial thrombus in a patient with non-valvular atrial fibrillation
Source: Eur Heart J Case Rep. 2024 Nov 14;8(11):ytae606. doi: 10.1093/ehjcr/ytae606 (PMC11600952; doi:10.1093/ehjcr/ytae606)
Supplement: ytae606_Supplementary_Data [file ytae606_supplementary_data.zip]

Archive with 2 entries (2 files):
- Supplementary video 1-TEE.avi
- Supplementary video 2-CT.mp4
